# Supplementary material for: Improving Data-Informed Care in New Brunswick Long-Term Care Homes: A Qualitative Study on an Educational Intervention for interRAI Coordinators
Source: Healthcare (Basel). 2024 Dec 23;12(24):2592. doi: 10.3390/healthcare12242592 (PMC11727779; doi:10.3390/healthcare12242592)
Supplement: Supplementary file 1 [file healthcare-12-02592-s001.zip]

Archive with 1 entries (1 files):
- healthcare-3379480-supplementary.pdf
